# Supplementary material for: Cross-Species Transmission Potential of H4 Avian Influenza Viruses in China: Epidemiological and Evolutionary Study
Source: Viruses. 2024 Feb 24;16(3):353. doi: 10.3390/v16030353 (PMC10974465; doi:10.3390/v16030353)
Supplement: Supplementary file 1 [file viruses-16-00353-s001.zip]

Archive with 9 entries (9 files):
- Supplementary Figure S1.pdf
- Supplementary Figure S2.pdf
- Supplementary Figure S3.pdf
- Supplementary Figure S4.pdf
- Supplementary Table 1.pdf
- Supplementary Table 2.pdf
- Supplementary Table 3.pdf
- Supplementary Table 4.pdf
- Supplementary Table 5.pdf
